# Supplementary material for: Extracellular Vesicles from Canine Mesenchymal Stem Cells—Isolation, Characterization and miRNA Definition Following Interleukin-1ß and Shockwave Treatment
Source: Animals (Basel). 2026 Jun 17;16(12):1872. doi: 10.3390/ani16121872 (PMC13296000; doi:10.3390/ani16121872)
Supplement: Supplementary file 1 [file animals-16-01872-s001.zip]

Archive with 4 entries (4 files):
- SUP_S1_Expressed_miRNA.txt
- SUP_S2_NK-vs-serumfree_ITS.txt
- SUP_S3_NK-vs-IL_1b_significant.txt
- SUP_S4_NK-vs-shockwave_significant.txt
