# Supplementary material for: Extracellular Vesicles from Canine Mesenchymal Stem Cells—Isolation, Characterization and miRNA Definition Following Interleukin-1ß and Shockwave Treatment
Source: Animals (Basel). 2026 Jun 17;16(12):1872. doi: 10.3390/ani16121872 (PMC13296000; doi:10.3390/ani16121872)
Supplement: Supplementary file 1 [file animals-16-01872-s001.zip › SUP_S1_Expressed_miRNA.txt]

Article title
Extracellular Vesicles from Canine Mesenchymal Stem Cells: Isolation, Characterization, and MicroRNA Definition Following Different Treatments

Journal Name
Stem Cell Reviews and Reports

Author names
Michele C Klymiuk, Mohamed I Elashry, Manuela Heimann, Kathrin Wolf-Hofmann, Stefan Arnhold

Affiliation
(1) Institute of Veterinary-Anatomy, -Histology and -Embryology, Faculty of Veterinary Medicine, Justus-Liebig-University Giessen, Frankfurter Strasse 98, Giessen, 35392, Germany.

E-mail address of the corresponding author
michele.klymiuk@uni-giessen.de

###############################

id	type	tpm_Shockwave_5pcExo_FKS	tpm_SerumFree_ITS	tpm_IL1b_5pcExo_FKS	tpm_5pcExo_FKS
cfa-let-7a	mirna	459,2421732	3286,148759	377,679805	418,96754
cfa-miR-21	mirna	1641,005588	3602,811641	1321,946282	1851,706578
cfa-let-7b	mirna	513,1161674	2370,81238	628,3872986	673,8991511
cfa-miR-125b	mirna	606,4851177	994,286068	959,8309462	733,3942718
cfa-let-7f	mirna	178,546857	860,9427474	63,26347512	219,5845678
cfa-miR-221	mirna	58,35461541	739,8236864	146,512403	71,21686477
cfa-miR-8859a	mirna	112,7576993	534,6335596	305,5322926	215,2058296
cfa-miR-10a	mirna	245,4776421	559,0040322	371,3558915	380,39355
cfa-miR-199	mirna	103,922983	532,6897266	52,01549007	380,8773396
cfa-let-7e	mirna	64,83592537	395,3511421	78,67250928	27,7743195
cfa-miR-320	mirna	221,7456274	366,1783233	562,4610842	378,5038972
cfa-miR-148a	mirna	234,6476517	390,6454152	213,3766895	419,0235322
cfa-miR-16	mirna	218,373005	216,5411629	559,2509304	263,0904228
cfa-miR-214	mirna	329,4815396	274,0556512	192,3524333	341,6803636
cfa-miR-451	mirna	182,5643722	0,725026002	1127,804853	0
cfa-miR-222	mirna	16,24767963	278,8517217	102,9725619	68,81830091
cfa-miR-92a	mirna	89,14684921	209,0051986	121,5815626	206,6728441
cfa-miR-99b	mirna	57,64912699	213,335626	71,67743944	146,3043245
cfa-miR-143	mirna	121,8899524	177,0522754	313,919661	123,1274851
cfa-miR-26a	mirna	125,6543356	189,4915083	154,988052	87,13024385
cfa-miR-24	mirna	232,2498406	177,9689318	103,3913271	25,757247
cfa-miR-125a	mirna	54,40308392	163,9281576	18,02405116	61,52031109
cfa-miR-29a	mirna	21,02047605	205,3690247	77,95344091	120,1818219
cfa-let-7g	mirna	62,48251901	157,4516086	40,26744039	49,18369895
cfa-let-7c	mirna	60,77400547	149,6108592	7,668300015	6,051217505
cfa-miR-193a	mirna	36,51287444	135,8629803	62,08319911	123,2033718
cfa-miR-155	mirna	0	121,8612818	5,751225011	30,9586189
cfa-miR-191	mirna	51,98369387	98,24661254	56,37441654	45,61424947
cfa-miR-378	mirna	15,2500426	81,6687442	45,25715458	35,61209112
cfa-miR-26b	mirna	24,90602385	77,4399474	32,21395231	19,47185237
cfa-miR-423a	mirna	46,21326042	74,18217557	175,3745393	151,7362148
cfa-miR-99a	mirna	33,56436807	78,54200363	7,668300015	66,02281034
cfa-miR-93	mirna	36,51287444	63,40855446	79,54003136	18,07410709
cfa-miR-486	mirna	53,8739676	1,171186614	141,725846	4,034145003
cfa-miR-103	mirna	0	52,68325216	0	15,43770737
cfa-miR-30d	mirna	36,55727916	49,58162383	91,66987336	19,47185237
cfa-miR-148b	mirna	4,061919907	53,56025935	4,21933807	20,87325639
cfa-miR-365	mirna	4,061919907	52,52348934	0	0
cfa-miR-152	mirna	4,061919907	50,82396349	10,35575114	6,285394629
cfa-miR-101	mirna	29,67882027	28,72958703	116,4009522	36,69611385
cfa-miR-486-3p	mirna	54,76121622	1,522555518	114,1499969	2,017072502
cfa-miR-15b	mirna	0	36,38828843	14,57508921	0
cfa-miR-185	mirna	0	23,19373175	100,7763101	6,051217505
cfa-miR-181a	mirna	0	28,35042324	21,09669035	42,8187589
cfa-miR-203	mirna	8,123839814	1,11331885	3,834150007	14,11950751
cfa-miR-22	mirna	0	31,24005381	20,32631423	0
cfa-miR-30c	mirna	5,594061344	32,35472009	25,31602842	4,034145003
cfa-miR-30a	mirna	0	33,5796091	36,81847844	32,42779172
cfa-miR-7	mirna	0	33,73441128	0	6,051217505
cfa-miR-19b	mirna	61,41889829	28,93742247	9,970563081	87,82911649
cfa-miR-29b	mirna	0	33,65492751	8,43867614	0
cfa-miR-374a	mirna	23,55025452	32,70259581	0	0
cfa-miR-574	mirna	0	25,16312312	6,136413074	26,37657422
cfa-miR-379	mirna	0	23,51987142	22,72572325	0
cfa-miR-27b	mirna	0	28,38103607	12,65801421	37,24401352
cfa-miR-127	mirna	0	24,76986962	0	6,051217505
cfa-miR-20a	mirna	16,95855614	28,44104654	23,25049971	22,65615177
cfa-miR-145	mirna	138,7489229	17,26315246	212,9701854	0
cfa-miR-151	mirna	0	22,24207529	0	0
cfa-miR-142	mirna	0	0	0	0
cfa-miR-181d	mirna	0	19,45072351	6,136413074	18,07410709
cfa-miR-98	mirna	4,061919907	23,75630008	3,834150007	0
cfa-miR-140	mirna	4,061919907	15,81175608	15,19701163	14,58786176
cfa-miR-196b	mirna	0	15,00026605	0	0
cfa-miR-25	mirna	71,96212816	18,17292737	69,99709879	16,60493426
cfa-miR-106b	mirna	0	16,42306616	11,36286162	25,14157851
cfa-miR-186	mirna	0	17,43675575	21,09669035	4,034145003
cfa-miR-28	mirna	8,123839814	19,92064283	5,751225011	2,017072502
cfa-miR-361	mirna	92,51408349	10,48281177	0	0
cfa-miR-146a	mirna	73,84701381	1,682195249	3,834150007	2,017072502
cfa-miR-374b	mirna	0	13,63600284	11,36286162	2,017072502
cfa-miR-197	mirna	22,37624538	13,94615934	12,65801421	34,83001432
cfa-miR-19a	mirna	35,27288161	12,50590553	0	22,89032889
cfa-miR-30e	mirna	11,18812269	5,696965529	0	0
cfa-miR-383	mirna	0	12,73872097	7,668300015	0
cfa-miR-30b	mirna	0	14,88103734	9,585375018	2,017072502
cfa-miR-126	mirna	4,061919907	0,253759253	8,053488078	0
cfa-miR-1307	mirna	0	10,37473173	56,81430812	0
cfa-miR-15a	mirna	4,061919907	8,730258756	3,834150007	25,14157851
cfa-miR-196a	mirna	7,302574888	10,23321788	0	18,85618389
cfa-miR-8859b	mirna	0	10,1244626	0	0
cfa-miR-590	mirna	0	10,10431712	5,751225011	0
cfa-miR-10b	mirna	0	9,267720949	0	0
cfa-miR-340	mirna	20,30959954	11,26986785	5,751225011	12,57078926
cfa-miR-146b	mirna	0	0,214017367	63,29007105	5,352344862
cfa-miR-144	mirna	0	0	46,41271877	0
cfa-miR-331	mirna	0	8,187160679	1,917075004	0
cfa-miR-132	mirna	0	5,711601279	1,917075004	14,11950751
cfa-miR-1271	mirna	0	6,690386533	1,917075004	0
cfa-miR-223	mirna	0	0,471266749	55,61290573	8,30246713
cfa-miR-432	mirna	0	6,338345443	0	6,285394629
cfa-miR-455	mirna	0	5,50107404	0	0
cfa-miR-494	mirna	0	5,830826937	1,917075004	0
cfa-miR-532	mirna	0	7,480260556	0	4,034145003
cfa-miR-27a	mirna	4,061919907	5,783429557	3,834150007	0
cfa-miR-130a	mirna	50,3465521	5,170648957	0	0
cfa-miR-34a	mirna	20,30959954	5,257112985	4,21933807	12,57078926
cfa-miR-18a	mirna	16,24767963	4,532086984	0	0
cfa-miR-181b	mirna	0	4,274837602	1,917075004	0
cfa-miR-369	mirna	7,302574888	3,56793748	14,18990115	32,1936146
cfa-miR-889	mirna	0	3,684345196	0	0
cfa-miR-129	mirna	0	2,43367481	0	0
cfa-miR-335	mirna	0	0,74315188	25,31602842	0
cfa-miR-425	mirna	0	2,538264717	25,31602842	0
cfa-miR-382	mirna	0	1,015037012	0	32,11406917
cfa-miR-380	mirna	0	2,926557565	0	0
cfa-miR-149	mirna	0	3,234694455	0	31,42697314
cfa-miR-350	mirna	0	3,415950193	0	0
cfa-miR-376a	mirna	0	2,856871992	0	0
cfa-miR-106a	mirna	0	3,274436341	0	0
cfa-miR-324	mirna	0	3,103650988	0	0
cfa-miR-328	mirna	0	2,495032703	46,74659908	0
cfa-miR-133a	mirna	0	0,253759253	0	0
cfa-miR-502	mirna	0	2,98442533	0	0
cfa-miR-1306	mirna	0	2,223147571	16,87735228	0
cfa-miR-1	mirna	0	1,859960858	11,36286162	0
cfa-miR-874	mirna	0	2,660980503	0	0
cfa-miR-193b	mirna	0	3,107141116	0	2,017072502
cfa-miR-454	mirna	0	3,535175851	0	0
cfa-miR-301a	mirna	0	1,950590252	0	0
cfa-miR-107	mirna	0	1,758188892	4,21933807	0
cfa-miR-20b	mirna	27,97030672	1,892722488	0	0
cfa-miR-1249	mirna	8,123839814	2,027256083	0	6,051217505
cfa-miR-92b	mirna	0	1,791622709	0	0
cfa-miR-122	mirna	0	0	0	6,285394629
cfa-miR-1343	mirna	0	2,853381863	0	0
cfa-miR-3958	mirna	0	2,574516475	0	0
cfa-miR-130b	mirna	0	2,520138838	0	0
cfa-miR-194	mirna	22,37624538	0,685284116	0	0
cfa-miR-503	mirna	0	1,831364594	0	0
cfa-miR-195	mirna	0	1,831364594	0	0
cfa-miR-134	mirna	0	1,30572021	0	0
cfa-let-7d	mirna	0	0,895811354	0	18,85618389
cfa-miR-411	mirna	0	1,87110648	0	0
cfa-miR-500	mirna	0	1,464687753	0	0
cfa-miR-370	mirna	0	1,67870512	0	0
cfa-miR-362	mirna	0	1,229054379	0	0
cfa-miR-181c	mirna	0	1,229054379	4,21933807	0
cfa-miR-652	mirna	0	1,914338495	0	0
cfa-miR-1296	mirna	0	1,834854723	0	0
cfa-miR-381	mirna	0	1,091702843	0	0
cfa-miR-708	mirna	0	1,214418629	0	2,017072502
cfa-miR-1301	mirna	0	1,348952224	0	0
cfa-miR-542	mirna	0	0,761277759	0	0
cfa-miR-487b	mirna	0	1,424945867	0	0
cfa-miR-450b	mirna	0	1,874596609	0	6,285394629
cfa-miR-342	mirna	5,594061344	1,189312493	0	0
cfa-miR-190a	mirna	0	1,874596609	0	0
cfa-miR-128	mirna	0	1,189312493	0	0
cfa-miR-671	mirna	0	0,449650741	3,834150007	0
cfa-miR-421	mirna	0	0,895811354	0	0
cfa-miR-299	mirna	0	1,385203982	0	0
cfa-miR-184	mirna	0	0,895811354	0	0
cfa-miR-497	mirna	0	1,406819989	0	0
cfa-miR-660	mirna	0	1,406819989	0	0
cfa-miR-375	mirna	14,60514978	0,253759253	0	0
cfa-miR-137	mirna	0	0,93555324	0	0
cfa-miR-329b	mirna	0	0,957169247	0	0
cfa-miR-323	mirna	0	0,507518506	0	0
cfa-miR-433	mirna	0	0,721535873	0	0
cfa-miR-758	mirna	0	0,507518506	0	0
cfa-miR-505	mirna	0	0,957169247	0	0
cfa-miR-192	mirna	0	1,171186614	0	0
cfa-miR-1838	mirna	0	0,93555324	0	0
cfa-miR-183	mirna	0	1,171186614	0	0
cfa-miR-182	mirna	0	0,93555324	0	0
cfa-miR-1468	mirna	0	0,507518506	0	0
cfa-miR-410	mirna	0	0,428034734	0	0
cfa-miR-2387	mirna	0	0,428034734	0	0
cfa-miR-188	mirna	0	0,428034734	0	0
cfa-miR-485	mirna	0	0,428034734	0	0
cfa-miR-1839	mirna	0	0,703409994	0	0
cfa-miR-212	mirna	0	0,703409994	0	0
cfa-miR-200c	mirna	5,594061344	0,214017367	0	2,017072502
cfa-miR-17	mirna	0	0,46777662	0	2,017072502
cfa-miR-210	mirna	0	0,46777662	0	0
cfa-miR-215	mirna	0	0,46777662	0	0
cfa-miR-493	mirna	0	0	0	4,034145003
cfa-miR-105a	mirna	0	0,253759253	0	0
cfa-miR-1836	mirna	0	0,214017367	0	0
cfa-miR-1840	mirna	0	0,253759253	0	0
cfa-miR-1841	mirna	0	0,214017367	0	0
cfa-miR-1842	mirna	0	0,235633374	0	0
cfa-miR-190b	mirna	0	0,214017367	0	0
cfa-miR-204	mirna	0	0,214017367	0	0
cfa-miR-205	mirna	0	0	0	0
cfa-miR-218	mirna	0	0,253759253	0	0
cfa-miR-219-5p	mirna	0	0,214017367	0	0
cfa-miR-29c	mirna	0	0,235633374	0	0
cfa-miR-31	mirna	0	0,214017367	0	0
cfa-miR-326	mirna	0	0	0	2,017072502
cfa-miR-338	mirna	0	0,214017367	0	0
cfa-miR-33a	mirna	0	0,235633374	0	0
cfa-miR-376b	mirna	0	0,214017367	0	0
cfa-miR-409	mirna	0	0,253759253	0	0
cfa-miR-450a	mirna	0	0,253759253	0	0
cfa-miR-452	mirna	0	0,235633374	0	0
cfa-miR-487a	mirna	0	0,253759253	0	0
cfa-miR-496	mirna	0	0,214017367	0	0
cfa-miR-499	mirna	0	0	1,917075004	0
cfa-miR-539	mirna	0	0,253759253	0	0
cfa-miR-664	mirna	0	0,214017367	0	0
cfa-miR-7180	mirna	0	0,214017367	0	0
cfa-miR-769	mirna	0	0,235633374	0	0
cfa-miR-8803	mirna	0	0,253759253	0	0
cfa-miR-885	mirna	0	0	0	6,285394629
cfa-miR-8865	mirna	0	0,253759253	0	0
cfa-miR-8890	mirna	0	0,253759253	0	0
cfa-miR-9	mirna	0	0,214017367	0	0
