# Supplementary material for: Extracellular Vesicles from Canine Mesenchymal Stem Cells—Isolation, Characterization and miRNA Definition Following Interleukin-1ß and Shockwave Treatment
Source: Animals (Basel). 2026 Jun 17;16(12):1872. doi: 10.3390/ani16121872 (PMC13296000; doi:10.3390/ani16121872)
Supplement: Supplementary file 1 [file animals-16-01872-s001.zip › SUP_S2_NK-vs-serumfree_ITS.txt]

Article title
Extracellular Vesicles from Canine Mesenchymal Stem Cells: Isolation, Characterization, and MicroRNA Definition Following Different Treatments

Journal Name
Stem Cell Reviews and Reports

Author names
Michele C Klymiuk, Mohamed I Elashry, Manuela Heimann, Kathrin Wolf-Hofmann, Stefan Arnhold

Affiliation
(1) Institute of Veterinary-Anatomy, -Histology and -Embryology, Faculty of Veterinary Medicine, Justus-Liebig-University Giessen, Frankfurter Strasse 98, Giessen, 35392, Germany.

E-mail address of the corresponding author
michele.klymiuk@uni-giessen.de

###############################

name	log2fc_5pcExo_FKS-vs-SerumFree_ITS	pvalue_5pcExo_FKS-vs-SerumFree_ITS	fdr_5pcExo_FKS-vs-SerumFree_ITS	tpm_5pcExo_FKS	tpm_SerumFree_ITS	tpm_Hd320_Negative_Control-smallRNA_Seq	tpm_Hd320_SerumFree_ITS-smallRNA_Seq	tpm_Hd420_Negative_Control-smallRNA_Seq	tpm_Hd420_SerumFree_ITS-smallRNA_Seq	tpm_Hd520_Negative_Control-smallRNA_Seq	tpm_Hd520_SerumFree_ITS-smallRNA_Seq
cfa-let-7a	-7,133489937	2,59453E-45	4,1665E-43	418,96754	3286,148759	641,1102521	3163,390703	289,0266226	4879,029158	326,7657453	1816,026415
cfa-let-7b	-5,956564456	7,52027E-34	4,66598E-32	673,8991511	2370,81238	848,5282748	2308,177304	561,9962105	3753,099352	611,172968	1051,160483
cfa-let-7c	-8,276591144	2,49814E-16	3,98825E-15	6,051217505	149,6108592	0	146,3878791	0	216,2028836	18,15365251	86,24181498
cfa-let-7e	-7,915045176	9,49485E-28	4,24933E-26	27,7743195	395,3511421	18,85618389	387,7994692	16,05703459	635,6669288	48,40974004	162,5870282
cfa-let-7f	-6,171120499	1,45097E-23	3,47468E-22	219,5845678	860,9427474	471,4045971	758,2635316	48,17110376	1208,147804	139,1780026	616,4169071
cfa-let-7g	-5,939528252	9,60052E-21	1,84573E-19	49,18369895	157,4516086	18,85618389	144,4617228	80,28517293	216,2028836	48,40974004	111,6902194
cfa-miR-101	-3,976283678	1,63685E-06	1,40522E-05	36,69611385	28,72958703	37,71236777	36,59696977	48,17110376	31,21238812	24,20487002	18,37940319
cfa-miR-103	-5,79497215	3,6823E-11	4,61132E-10	15,43770737	52,68325216	0	48,15390759	16,05703459	73,84394263	30,25608752	36,05190626
cfa-miR-106b	-3,760725727	0,001718464	0,009835233	25,14157851	16,42306616	75,42473554	23,11387564	0	19,79322174	0	6,362101105
cfa-miR-10a	-4,713682865	5,1776E-21	1,03174E-19	380,39355	559,0040322	471,4045971	595,1822979	385,3688301	785,6386473	284,4072227	296,1911514
cfa-miR-10b	-6,186651163	0,000145432	0,000973111	0	9,267720949	0	8,988729417	0	15,98683294	0	2,827600491
cfa-miR-125a	-5,643954559	7,0857E-19	1,2321E-17	61,52031109	163,9281576	37,71236777	223,4341312	80,28517293	194,1258286	66,56339255	74,22451289
cfa-miR-125b	-4,585613302	6,85862E-22	1,42932E-20	733,3942718	994,286068	848,5282748	1156,335834	770,7376602	1304,830079	580,9168805	521,6922906
cfa-miR-127	-5,747504082	2,28615E-06	1,9263E-05	6,051217505	24,76986962	0	31,46055296	0	35,78005467	18,15365251	7,069001228
cfa-miR-1271	-5,764748013	0,000754036	0,004657283	0	6,690386533	0	9,630781519	0	7,61277759	0	2,827600491
cfa-miR-1307	-6,387861307	5,45906E-05	0,000384104	0	10,37473173	0	15,40925043	0	12,18044414	0	3,534500614
cfa-miR-140	-4,582697281	0,000168823	0,001115952	14,58786176	15,81175608	37,71236777	12,19898992	0	28,16727708	6,051217505	7,069001228
cfa-miR-143	-4,799596646	9,99285E-14	1,43581E-12	123,1274851	177,0522754	188,5618389	159,8709732	144,5133113	170,526218	36,30730503	200,7596349
cfa-miR-145	-7,166688703	5,3396E-07	4,81092E-06	0	17,26315246	0	18,61951094	0	19,03194398	0	14,13800246
cfa-miR-148a	-4,086243132	2,80089E-18	4,80907E-17	419,0235322	390,6454152	452,5484133	386,5153649	465,654003	505,488432	338,8681803	279,9324486
cfa-miR-148b	-6,042704049	1,35217E-10	1,60497E-09	20,87325639	53,56025935	56,56855166	46,86980339	0	59,37966521	6,051217505	54,43130945
cfa-miR-151	-7,478787322	1,36899E-07	1,29769E-06	0	22,24207529	0	26,32413615	0	31,21238812	0	9,189701596
cfa-miR-152	-7,775422654	9,74889E-11	1,17244E-09	6,285394629	50,82396349	18,85618389	50,0800639	0	67,75372055	0	34,63810602
cfa-miR-155	-6,252183458	1,73297E-16	2,78295E-15	30,9586189	121,8612818	56,56855166	132,904785	0	179,6615511	36,30730503	53,01750921
cfa-miR-15a	-2,716771504	0,049775191	0,165714964	25,14157851	8,730258756	75,42473554	4,494364709	0	16,7481107	0	4,94830086
cfa-miR-15b	-8,210977254	1,36713E-09	1,51598E-08	0	36,38828843	0	48,15390759	0	42,63155451	0	18,37940319
cfa-miR-16	-3,90983931	1,10364E-12	1,50647E-11	263,0904228	216,5411629	377,1236777	247,8321111	272,969588	241,3250496	139,1780026	160,4663279
cfa-miR-181d	-4,44883909	4,9978E-05	0,000355312	18,07410709	19,45072351	0	26,32413615	48,17110376	22,83833277	6,051217505	9,189701596
cfa-miR-185	-5,698704333	9,96434E-07	8,7188E-06	6,051217505	23,19373175	0	17,97745883	0	29,6898326	18,15365251	21,91390381
cfa-miR-186	-5,714975029	5,98402E-06	4,74895E-05	4,034145003	17,43675575	0	16,69335463	0	23,59961053	12,10243501	12,01730209
cfa-miR-191	-5,25384639	3,32106E-15	5,15142E-14	45,61424947	98,24661254	0	95,66576309	64,22813835	134,7461634	72,61461006	64,32791117
cfa-miR-193a	-4,380846848	4,85391E-15	7,48654E-14	123,2033718	135,8629803	131,9932872	87,96113787	80,28517293	209,3513837	157,3316551	110,2764192
cfa-miR-196a	-3,405247451	0,019608383	0,08160196	18,85618389	10,23321788	56,56855166	14,76719833	0	15,22555518	0	0,706900123
cfa-miR-196b	-6,863028683	8,44824E-06	6,58963E-05	0	15,00026605	0	14,76719833	0	27,40599933	0	2,827600491
cfa-miR-197	-2,85347146	0,006623701	0,031724043	34,83001432	13,94615934	0	18,61951094	80,28517293	18,27066622	24,20487002	4,94830086
cfa-miR-199	-4,629904515	1,08969E-16	1,78103E-15	380,8773396	532,6897266	659,966436	597,7505063	289,0266226	673,7308168	193,6389602	326,5878567
cfa-miR-19a	-3,45569779	0,003028273	0,016242016	22,89032889	12,50590553	56,56855166	13,48309413	0	19,79322174	12,10243501	4,241400737
cfa-miR-19b	-2,622891986	0,000533091	0,003368839	87,82911649	28,93742247	150,8494711	25,04003195	64,22813835	43,39283227	48,40974004	18,37940319
cfa-miR-20a	-4,617394064	2,38608E-07	2,21565E-06	22,65615177	28,44104654	37,71236777	26,32413615	0	34,25749916	30,25608752	24,7415043
cfa-miR-21	-5,128928896	5,14252E-25	1,41809E-23	1851,706578	3602,811641	3073,557973	3772,056095	1107,935386	4065,984511	1373,626374	2970,394316
cfa-miR-214	-3,853215676	3,16926E-14	4,65166E-13	341,6803636	274,0556512	433,6922294	290,8496019	337,1977263	372,2648242	254,1511352	159,0525276
cfa-miR-22	-7,984139747	4,51785E-09	4,81787E-08	0	31,24005381	0	28,25029245	0	45,67666554	0	19,79320344
cfa-miR-221	-7,506409039	4,05117E-32	2,3041E-30	71,21686477	739,8236864	0	845,5826173	32,11406917	935,6103659	181,5365251	438,2780761
cfa-miR-222	-6,21147628	3,47708E-25	9,88796E-24	68,81830091	278,8517217	75,42473554	325,5204153	16,05703459	365,4133243	114,9731326	145,6214253
cfa-miR-24	-6,917399499	3,53058E-22	7,68078E-21	25,757247	177,9689318	18,85618389	174,6381715	16,05703459	249,699105	42,35852253	109,569519
cfa-miR-25	-4,53966224	3,48479E-05	0,000252347	16,60493426	18,17292737	37,71236777	17,97745883	0	26,64472157	12,10243501	9,896601719
cfa-miR-26a	-5,417812486	7,83675E-17	1,29663E-15	87,13024385	189,4915083	150,8494711	235,6331212	80,28517293	216,2028836	30,25608752	116,6385203
cfa-miR-26b	-6,029033546	2,71308E-14	4,02538E-13	19,47185237	77,4399474	0	68,69957483	16,05703459	83,74055349	42,35852253	79,87971388
cfa-miR-27b	-3,939049384	3,76536E-06	3,06848E-05	37,24401352	28,38103607	75,42473554	34,02876137	0	32,73494364	36,30730503	18,37940319
cfa-miR-28	-6,516775785	5,17256E-07	4,67585E-06	2,017072502	19,92064283	0	19,90361514	0	23,59961053	6,051217505	16,25870282
cfa-miR-29a	-5,043387671	2,19871E-19	3,949E-18	120,1818219	205,3690247	150,8494711	215,729506	16,05703459	231,4284387	193,6389602	168,9491293
cfa-miR-29b	-8,122830889	1,54632E-09	1,7022E-08	0	33,65492751	0	30,81850086	0	41,87027675	0	28,27600491
cfa-miR-30a	-4,324743624	9,65131E-08	9,24494E-07	32,42779172	33,5796091	18,85618389	34,67081347	48,17110376	44,15411002	30,25608752	21,91390381
cfa-miR-30b	-6,110663052	5,89909E-06	4,6952E-05	2,017072502	14,88103734	0	16,69335463	0	15,22555518	6,051217505	12,72420221
cfa-miR-30c	-6,568025726	2,86797E-08	2,81639E-07	4,034145003	32,35472009	0	36,59696977	0	44,91538778	12,10243501	15,5518027
cfa-miR-30d	-5,345094611	8,95994E-10	1,00248E-08	19,47185237	49,58162383	0	55,21648071	16,05703459	72,32138711	42,35852253	21,20700368
cfa-miR-30e	-5,570030024	0,001562911	0,009001575	0	5,696965529	0	8,988729417	0	4,567666554	0	3,534500614
cfa-miR-320	-4,06259596	5,73455E-13	7,94687E-12	378,5038972	366,1783233	245,1303905	329,3727279	642,2813835	574,7647081	248,0999177	194,3975338
cfa-miR-331	-6,112624083	0,000139393	0,000939614	0	8,187160679	0	7,704625215	0	8,374055349	0	8,482801473
cfa-miR-340	-4,596094976	0,000767192	0,00472784	12,57078926	11,26986785	37,71236777	14,12514623	0	8,374055349	0	11,31040196
cfa-miR-34a	-3,210799149	0,047352827	0,159203469	12,57078926	5,257112985	37,71236777	3,210260506	0	7,61277759	0	4,94830086
cfa-miR-361	-6,431633081	3,03413E-05	0,000222069	0	10,48281177	0	12,19898992	0	12,18044414	0	7,069001228
cfa-miR-365	-8,724273615	6,07729E-11	7,47343E-10	0	52,52348934	0	64,20521012	0	70,03755383	0	23,32770405
cfa-miR-374a	-8,074167618	2,1785E-09	2,36004E-08	0	32,70259581	0	35,95491767	0	38,82516571	0	23,32770405
cfa-miR-374b	-5,94572856	1,76255E-05	0,000132556	2,017072502	13,63600284	0	8,988729417	0	21,31577725	6,051217505	10,60350184
cfa-miR-378	-5,621691461	9,68555E-14	1,39902E-12	35,61209112	81,6687442	56,56855166	77,68830425	32,11406917	115,7142194	18,15365251	51,60370896
cfa-miR-379	-7,569552298	1,02829E-07	9,81549E-07	0	23,51987142	0	34,67081347	0	27,40599933	0	8,482801473
cfa-miR-383	-6,691337063	1,01028E-05	7,74734E-05	0	12,73872097	0	17,33540673	0	15,22555518	0	5,655200982
cfa-miR-423a	-3,14496411	1,91596E-06	1,6244E-05	151,7362148	74,18217557	18,85618389	74,47804374	272,969588	103,5337752	163,3828726	44,53470774
cfa-miR-432	-4,565634422	0,005869724	0,028666094	6,285394629	6,338345443	18,85618389	7,704625215	0	9,896610868	0	1,413800246
cfa-miR-455	-5,500653847	0,002020254	0,01130183	0	5,50107404	0	8,346677316	0	5,328944313	0	2,827600491
cfa-miR-494	-5,532024624	0,002145011	0,011854006	0	5,830826937	0	7,704625215	0	8,374055349	0	1,413800246
cfa-miR-532	-4,563998695	0,002068915	0,011526811	4,034145003	7,480260556	0	7,704625215	0	8,374055349	12,10243501	6,362101105
cfa-miR-574	-4,252039004	6,59576E-06	5,18918E-05	26,37657422	25,16312312	18,85618389	22,47182354	48,17110376	39,58644347	12,10243501	13,43110233
cfa-miR-590	-6,371565435	5,07071E-05	0,000358628	0	10,10431712	0	5,13641681	0	15,98683294	0	9,189701596
cfa-miR-7	-6,204576765	1,95639E-08	1,97813E-07	6,051217505	33,73441128	0	29,53439666	0	43,39283227	18,15365251	28,27600491
cfa-miR-8859a	-5,488462015	2,18074E-26	7,63259E-25	215,2058296	534,6335596	150,8494711	480,2549717	289,0266226	836,6442572	205,7413952	287,0014499
cfa-miR-8859b	-6,372920612	4,90225E-05	0,000349429	0	10,1244626	0	14,76719833	0	10,65788863	0	4,94830086
cfa-miR-92a	-4,167201453	3,43344E-13	4,80682E-12	206,6728441	209,0051986	169,705655	233,7069649	305,0836572	300,7047148	145,2292201	92,60391609
cfa-miR-93	-6,28075746	1,94519E-11	2,46994E-10	18,07410709	63,40855446	0	75,76214795	48,17110376	78,41160918	6,051217505	36,05190626
cfa-miR-98	-7,630740264	3,40307E-08	3,32989E-07	0	23,75630008	0	21,18771934	0	28,16727708	0	21,91390381
cfa-miR-99a	-4,562366806	2,43827E-12	3,26298E-11	66,02281034	78,54200363	75,42473554	86,03498157	80,28517293	95,15971988	42,35852253	54,43130945
cfa-miR-99b	-4,70603161	3,08326E-13	4,36129E-12	146,3043245	213,335626	18,85618389	260,6731531	305,0836572	263,4021046	114,9731326	115,9316201
