# Supplementary material for: Extracellular Vesicles from Canine Mesenchymal Stem Cells—Isolation, Characterization and miRNA Definition Following Interleukin-1ß and Shockwave Treatment
Source: Animals (Basel). 2026 Jun 17;16(12):1872. doi: 10.3390/ani16121872 (PMC13296000; doi:10.3390/ani16121872)
Supplement: Supplementary file 1 [file animals-16-01872-s001.zip › SUP_S3_NK-vs-IL_1b_significant.txt]

Article title
Extracellular Vesicles from Canine Mesenchymal Stem Cells: Isolation, Characterization, and MicroRNA Definition Following Different Treatments

Journal Name
Stem Cell Reviews and Reports

Author names
Michele C Klymiuk, Mohamed I Elashry, Manuela Heimann, Kathrin Wolf-Hofmann, Stefan Arnhold

Affiliation
(1) Institute of Veterinary-Anatomy, -Histology and -Embryology, Faculty of Veterinary Medicine, Justus-Liebig-University Giessen, Frankfurter Strasse 98, Giessen, 35392, Germany.

E-mail address of the corresponding author
michele.klymiuk@uni-giessen.de

###############################

name	log2fc_5pcExo_FKS-vs-IL1b_5pcExo_FKS	pvalue_5pcExo_FKS-vs-IL1b_5pcExo_FKS	fdr_5pcExo_FKS-vs-IL1b_5pcExo_FKS	tpm_5pcExo_FKS	tpm_IL1b_5pcExo_FKS	tpm_Hd320_IL1b-smallRNA_Seq	tpm_Hd320_Negative_Control-smallRNA_Seq	tpm_Hd420_IL1b-smallRNA_Seq	tpm_Hd420_Negative_Control-smallRNA_Seq	tpm_Hd520_IL1b-smallRNA_Seq	tpm_Hd520_Negative_Control-smallRNA_Seq
cfa-miR-101	-2,37963111	0,032155795	0,996802631	36,69611385	116,4009522	90,90289298	37,71236777	168,7735228	48,17110376	115,0245002	24,20487002
cfa-miR-16	-1,727452564	0,013176827	0,996802631	263,0904228	559,2509304	295,4344022	377,1236777	1232,046717	272,969588	414,0882008	139,1780026
cfa-miR-185	-3,878208477	0,019925722	0,996802631	6,051217505	100,7763101	136,3543395	0	84,3867614	0	46,00980009	18,15365251
cfa-miR-199	2,051706589	0,023306588	0,996802631	380,8773396	52,01549007	22,72572325	659,966436	101,2641137	289,0266226	61,34640012	193,6389602
cfa-miR-223	-3,819445661	0,035642525	0,996802631	8,30246713	55,61290573	0	18,85618389	168,7735228	0	53,6781001	6,051217505
cfa-miR-24	-3,307396342	0,008350944	0,996802631	25,757247	103,3913271	22,72572325	18,85618389	84,3867614	16,05703459	283,7271005	42,35852253
cfa-miR-451	-9,944294952	0,000165553	0,996802631	0	1127,804853	22,72572325	0	3054,800763	0	1410,967203	0
cfa-miR-486	-4,951907825	0,001586765	0,996802631	4,034145003	141,725846	90,90289298	0	354,4243979	0	30,67320006	12,10243501
cfa-miR-486-3p	-5,638107637	0,0004693	0,996802631	2,017072502	114,1499969	22,72572325	0	303,7923411	0	107,3562002	6,051217505
