# Supplementary material for: Extracellular Vesicles from Canine Mesenchymal Stem Cells—Isolation, Characterization and miRNA Definition Following Interleukin-1ß and Shockwave Treatment
Source: Animals (Basel). 2026 Jun 17;16(12):1872. doi: 10.3390/ani16121872 (PMC13296000; doi:10.3390/ani16121872)
Supplement: Supplementary file 1 [file animals-16-01872-s001.zip › SUP_S4_NK-vs-shockwave_significant.txt]

Article title
Extracellular Vesicles from Canine Mesenchymal Stem Cells: Isolation, Characterization, and MicroRNA Definition Following Different Treatments

Journal Name
Stem Cell Reviews and Reports

Author names
Michele C Klymiuk, Mohamed I Elashry, Manuela Heimann, Kathrin Wolf-Hofmann, Stefan Arnhold

Affiliation
(1) Institute of Veterinary-Anatomy, -Histology and -Embryology, Faculty of Veterinary Medicine, Justus-Liebig-University Giessen, Frankfurter Strasse 98, Giessen, 35392, Germany.

E-mail address of the corresponding author
michele.klymiuk@uni-giessen.de

###############################

name	log2fc_5pcExo_FKS-vs-Shockwave_5pcExo_FKS	pvalue_5pcExo_FKS-vs-Shockwave_5pcExo_FKS	fdr_5pcExo_FKS-vs-Shockwave_5pcExo_FKS	tpm_5pcExo_FKS	tpm_Shockwave_5pcExo_FKS	tpm_Hd320_Negative_Control-smallRNA_Seq	tpm_Hd320_SW-smallRNA_Seq	tpm_Hd420_Negative_Control-smallRNA_Seq	tpm_Hd420_SW-smallRNA_Seq	tpm_Hd520_Negative_Control-smallRNA_Seq	tpm_Hd520_SW-smallRNA_Seq
cfa-miR-199	2,20091355	0,016531435	0,369312252	380,8773396	103,922983	659,966436	153,3540726	289,0266226	0	193,6389602	158,4148764
cfa-miR-24	-2,957793135	0,009555385	0,280878035	25,757247	232,2498406	18,85618389	350,5235946	16,05703459	285,2971286	42,35852253	60,92879861
cfa-miR-361	-5,045257897	0,026024135		0	92,51408349	0	240,9849713	0	0	0	36,55727916
